# Supplementary material for: The Human Neonatal Skin Fibroblast, an Available Cell Source for Tissue Production and Transplantation, Exhibits Low Risk of Immunogenicity In Vitro
Source: Int J Mol Sci. 2024 Jun 26;25(13):6965. doi: 10.3390/ijms25136965 (PMC11241615; doi:10.3390/ijms25136965)
Supplement: Supplementary file 1 [file ijms-25-06965-s001.zip]

Archive with 1 entries (1 files):
- ijms-2990714-supplementary.pdf
